# Supplementary material for: Chronotypes and their Association with Obesity-Related Lifestyle Behaviors among Young Female Adults
Source: Int J Environ Res Public Health. 2023 Jan 11;20(2):1305. doi: 10.3390/ijerph20021305 (PMC9859457; doi:10.3390/ijerph20021305)
Supplement: Supplementary file 1 [file ijerph-20-01305-s001.zip]

Archive with 1 entries (1 files):
- ijerph-2053392-supplementary.pdf
